# Supplementary material for: Synthesis, Curing and Thermal Behavior of Amine Hardeners from Potentially Renewable Sources
Source: Polymers (Basel). 2023 Feb 16;15(4):990. doi: 10.3390/polym15040990 (PMC9962791; doi:10.3390/polym15040990)
Supplement: Supplementary file 1 [file polymers-15-00990-s001.zip]

Archive with 1 entries (1 files):
- polymers-2200830-supplementary.pdf
